# Supplementary material for: Carbon Dots as a Fluorescent Nanosystem for Crossing the Blood–Brain Barrier with Plausible Application in Neurological Diseases
Source: Pharmaceutics. 2025 Apr 6;17(4):477. doi: 10.3390/pharmaceutics17040477 (PMC12030320; doi:10.3390/pharmaceutics17040477)
Supplement: Supplementary file 1 [file pharmaceutics-17-00477-s001.zip]

Archive with 1 entries (1 files):
- pharmaceutics-3549114-supplementary.pdf
